# Supplementary material for: DGA-Net: a dual-branch group aggregation network for liver tumor segmentation in medical images
Source: Front Med Technol. 2025 Nov 26;7:1712952. doi: 10.3389/fmedt.2025.1712952 (PMC12689869; doi:10.3389/fmedt.2025.1712952)
Supplement: Supplementary file 1 [file Datasheet1.zip]

Archive with 5 entries (5 files):
- case1.vsdx
- case2.vsdx
- FSMF.vsdx
- GMCA.vsdx
- MAHA.vsdx
